# Supplementary material for: Changed Caecal Microbiota and Fermentation Contribute to the Beneficial Effects of Early Weaning with Alfalfa Hay, Starter Feed, and Milk Replacer on the Growth and Organ Development of Yak Calves
Source: Animals (Basel). 2019 Nov 5;9(11):921. doi: 10.3390/ani9110921 (PMC6912816; doi:10.3390/ani9110921)
Supplement: Supplementary file 1 [file animals-09-00921-s001.zip]

Archive with 1 entries (1 files):
- Supporting information.docx
